# Supplementary material for: Circulating miR-129-3p in combination with clinical factors predicts vascular calcification in hemodialysis patients
Source: Clin Kidney J. 2024 Feb 15;17(3):sfae038. doi: 10.1093/ckj/sfae038 (PMC10960567; doi:10.1093/ckj/sfae038)
Supplement: sfae038_Supplemental_Files [file sfae038_supplemental_files.zip]

Archive with 2 entries (2 files):
- Supplementary Methods.docx
- Supplementary Table 1.docx
